# Supplementary material for: Bacteriophages for the Treatment of Graft Infections in Cardiovascular Medicine
Source: Antibiotics (Basel). 2021 Nov 25;10(12):1446. doi: 10.3390/antibiotics10121446 (PMC8698116; doi:10.3390/antibiotics10121446)
Supplement: Supplementary file 1 [file antibiotics-10-01446-s001.zip]

Archive with 1 entries (1 files):
- antibiotics-1450570-supplementary.xlsx
