# Supplementary material for: Bacteriophages for the Treatment of Graft Infections in Cardiovascular Medicine
Source: Antibiotics (Basel). 2021 Nov 25;10(12):1446. doi: 10.3390/antibiotics10121446 (PMC8698116; doi:10.3390/antibiotics10121446)
Supplement: Supplementary file 1 [file antibiotics-10-01446-s001.zip › antibiotics-1450570-supplementary.xlsx]

## Sheet: Blatt1
age	sex	country	bacterial pathogen	infection type	route of administration	clinical outcome	reference
42	m	Israel	XDR Acinetobacter baumannii and MDR Klebsiella pneumoniae	Trauma related tibial infection/Bone	intravenous	Clinical success: rapid tissue healing and eradication of positive cultures (8 months follow up)	(Nir-Paz et al. 2019)
26	f	USA	MDR Pseudomonas aeruginosa	Cystic fibrosis	intravenous	Clinical success: No recurrent pneumonia or CF exacerbations within 100 days of follow-up	(Law et al. 2019)
5	f	UK	Mycobacterium abscessus	Cystic Fibrosis	intravenous	Clinical improvement: sternal wound closure, improved liver function and substantial resolution of infected skin nodules	(Dedrick et al. 2019)
80	f	France	MDR Pseudomonas aeruginosaand penicillin-resistant Staphylococcus aureus	Prosthetic joint infection (hip)/Bone	local injection (joint cavity)	Clinical success: the outcome was favourable at 18 months, without any clinical signs of persistent infection	(Ferry et al. 2018)
63	f	USA	Penicillin-resistant Staphylococcus aureus	Diabetic foot ulcer with osteomyelitis/Bone	local injection (soft tissue)	Clinical success: complete resolution of the infected ulcer and the osteomyelitis (proved by follow-up 3 years later)	(Fish et al. 2018)
60	m	France	XDR Pseudomonas aeruginosa	Bone and joint infection	local (injection; suffused compr.)	Rapid healing and no bacteria growth, but patient died at day 45 due to significant progression of the spine metastases	(Ferry et al. 2018)
17	f	USA	MDR Achromobacter xylosoxidans	Cystic fibrosis	oral andiInhaled	Clinical success: dyspnea resolved, cough reduced, lung function improved from 54% to 84% after 12 months treatment	(Hoyle et al. 2018)
67	m	USA	MDR Pseudomonas aeruginosa	Recurrent pneumonia (bilateral lung transplant receptor)	intravenous and inhaled	Clinical success: resolution of pneumonia and improvement of respiratory status	(Aslam et al. 2018)
77	m	USA	MDR Acinetobacter baumannii	Craniectomy Site Infection	intravenous (central catheter line)	No further signs of infection at the craniotomy site. Blood bacterial cultures negative. Treatment discontinued. Patient died	(LaVergne et al. 2018)
76	m	USA	Pseudomonas aeruginosa	Prosthetic vascular graft infection with associated fistula	local (mediastinal fistula)	Clinical success: no signs of recurrence at 18 months	(Chan et al. 2018)
2	m	USA	MDR Pseudomonas aeruginosa	Bacteremia/Sepsis	intravenous	Bacteriophage therapy sterilized the patient´s blood but administration needed to be held after decompensation concerning for anaphylaxis due to progressive heart failure – patient's condition continued to worsen (subsequent regrowth)	(Duplessis et al. 2018)
68	m	USA	MDR Acinetobacter baumannii	Necrotizing pancreatitis	intravenous and local (percutaneously into abscess cavities)	Clinical success: clearance of infection and return to health	(Schooley et al. 2017)
16	m	Georgia (patient from France)	Staphylococcus aureus	Chronic skin infection (Patient with Netherton Syndrome and allergy to multiple groups of antibiotics)	local / topical (liquid and cream phage preparations) and oral	Clinical success: reduction of bacterial load and improvement of clinical status (six-month follow-up)	(Zhvania et al. 2017)
61	m	Belgium	Colistin-only-sensitive Pseudomonas aeruginosa	Septicaemia with acute knee injury	intravenous and local (wounds irrigation)	Blood cultures negative, fever disappeared, kidney function recovered. But wounds remained colonized. Bacteraemia resolved but not local infection. Patient died four months after of sudden in-hospital refractory cardiac arrest due to blood culture – confirmed Klebsiella pneumoniaesepsis	(Jennes et al. 2017)
65	f	Georgia (patient from France)	Methicillin-resistant Staphylococcus aureus (MRSA)	Corneal abscess after craniotomy	intravenous and topical (eye drops and nasal spray)	Clinical success: negative cultures confirmed by follow-up three and six months after treatment	(Fadlallah, Chelala and Legeais 2015)
67	f	Australia	Pseudomonas aeruginosa	Urinary tract infection	local (bladder)	Clinical success: negative urine cultures confirmed one year after treatment	(Khawaldeh et al. 2011)
30	f	Poland	Methicillin-resistant Staphylococcus aureus	Intestinal carrier status	oral	Clinical success: eradication of the carrier status	(Leszczyński et al. 2006)
27	m	UK	Pseudomonas aeruginosa	Burn wounds (50% of surface area)	local / topical	Clinical success: successful extensive grafting	(Marza et al. 2006)
bacteriophage treatment in cardiovascular medicine
41	m	Germany	Staphylococcus aureus and Cutibacterium acnes	infected fistula between a carotid-subclavian bypass and defibrillator implant	local/topical	Clinical success: a clear decrease in inflammation parameters and the bacteria-specific formation of a biofilm	(Schoenrath et al. 2020)
67	m	Germany	Staphylococcus aureus (MSSA)	abscess around the VAD pump	topically	Clinical success: surgical site showed no local signs of infection at follow-up examination 9 months later	(Mulzer et al. 2020)
8 patients 13 - 66	m / f	Germany	multi-resistant S. aureus, E. faecium, P. aeruginosa, K. pneumoniae and E. coli	infections after organ transplantation or cardiovascular implant	locally, orally or by inhalation	Clinical success: complete eradication in 7 of 8 patients without serious side effects	(Rubalskii et al 2020)
65	m	USA	Staphylococcus aureus (MSSA)	LVAD device infection complicated by sternal osteomyelitis and bacteremia	intravenous	Clinical success: negative sternal wound cultures for MSSA at the end of therapy	(Schooley et al 2019)
77	m	USA	Pseudomonas aeruginosa	Prosthetic vascular graft infection with associated fistula	local (mediastinal fistula)	Clinical success: no signs of recurrence at 18 months	(Chan et al. 2018)

## Sheet: Blatt2
age	sex	country	bacterial pathogen	infection type	route of administration	clinical outcome	reference
42	m	Israel	XDR Acinetobacter baumannii and MDR Klebsiella pneumoniae	Trauma related tibial infection/Bone	intravenous	Clinical success: rapid tissue healing and eradication of positive cultures (8 months follow up)	(Nir-Paz et al. 2019)
26	f	USA	MDR Pseudomonas aeruginosa	Cystic fibrosis	intravenous	Clinical success: No recurrent pneumonia or CF exacerbations within 100 days of follow-up	(Law et al. 2019)
5	f	UK	Mycobacterium abscessus	Cystic Fibrosis	intravenous	Clinical improvement: sternal wound closure, improved liver function and substantial resolution of infected skin nodules	(Dedrick et al. 2019)
80	f	France	MDR Pseudomonas aeruginosaand penicillin-resistant Staphylococcus aureus	Prosthetic joint infection (hip)/Bone	local injection (joint cavity)	Clinical success: the outcome was favourable at 18 months, without any clinical signs of persistent infection	(Ferry et al. 2018)
63	f	USA	Penicillin-resistant Staphylococcus aureus	Diabetic foot ulcer with osteomyelitis/Bone	local injection (soft tissue)	Clinical success: complete resolution of the infected ulcer and the osteomyelitis (proved by follow-up 3 years later)	(Fish et al. 2018)
60	m	France	XDR Pseudomonas aeruginosa	Bone and joint infection	local (injection; suffused compr.)	Rapid healing and no bacteria growth, but patient died at day 45 due to significant progression of the spine metastases	(Ferry et al. 2018)
17	f	USA	MDR Achromobacter xylosoxidans	Cystic fibrosis	oral andiInhaled	Clinical success: dyspnea resolved, cough reduced, lung function improved from 54% to 84% after 12 months treatment	(Hoyle et al. 2018)
67	m	USA	MDR Pseudomonas aeruginosa	Recurrent pneumonia (bilateral lung transplant receptor)	intravenous and inhaled	Clinical success: resolution of pneumonia and improvement of respiratory status	(Aslam et al. 2018)
77	m	USA	MDR Acinetobacter baumannii	Craniectomy Site Infection	intravenous (central catheter line)	No further signs of infection at the craniotomy site. Blood bacterial cultures negative. Treatment discontinued. Patient died	(LaVergne et al. 2018)
76	m	USA	Pseudomonas aeruginosa	Prosthetic vascular graft infection with associated fistula	local (mediastinal fistula)	Clinical success: no signs of recurrence at 18 months	(Chan et al. 2018)
2	m	USA	MDR Pseudomonas aeruginosa	Bacteremia/Sepsis	intravenous	Bacteriophage therapy sterilized the patient´s blood but administration needed to be held after decompensation concerning for anaphylaxis due to progressive heart failure – patient's condition continued to worsen (subsequent regrowth)	(Duplessis et al. 2018)
68	m	USA	MDR Acinetobacter baumannii	Necrotizing pancreatitis	intravenous and local (percutaneously into abscess cavities)	Clinical success: clearance of infection and return to health	(Schooley et al. 2017)
16	m	Georgia (patient from France)	Staphylococcus aureus	Chronic skin infection (Patient with Netherton Syndrome and allergy to multiple groups of antibiotics)	local / topical (liquid and cream phage preparations) and oral	Clinical success: reduction of bacterial load and improvement of clinical status (six-month follow-up)	(Zhvania et al. 2017)
61	m	Belgium	Colistin-only-sensitive Pseudomonas aeruginosa	Septicaemia with acute knee injury	intravenous and local (wounds irrigation)	Blood cultures negative, fever disappeared, kidney function recovered. But wounds remained colonized. Bacteraemia resolved but not local infection. Patient died four months after of sudden in-hospital refractory cardiac arrest due to blood culture – confirmed Klebsiella pneumoniaesepsis	(Jennes et al. 2017)
65	f	Georgia (patient from France)	Methicillin-resistant Staphylococcus aureus	Corneal abscess after craniotomy	intravenous and topical (eye drops and nasal spray)	Clinical success: negative cultures confirmed by follow-up three and six months after treatment	(Fadlallah, Chelala and Legeais 2015)
67	f	Australia	Pseudomonas aeruginosa	Urinary tract infection	local (bladder)	Clinical success: negative urine cultures confirmed one year after treatment	(Khawaldeh et al. 2011)
30	f	Poland	Methicillin-resistant Staphylococcus aureus	Intestinal carrier status	oral	Clinical success: eradication of the carrier status	(Leszczyński et al. 2006)
27	m	UK	Pseudomonas aeruginosa	Burn wounds (50% of surface area)	local / topical	Clinical success: successful extensive grafting	(Marza et al. 2006)
bacteriophage treatment in cardiovascular medicine
41	m	Germany	Staphylococcus aureus and Cutibacterium acne	infected fistula between a carotid-subclavian bypass and defibrillator implant	local/topical	Clinical success: a clear decrease in inflammation parameters and the bacteria-specific formation of a biofilm	(Schoenrath et al. 2020)
67	m	Germany	Staphylococcus aureus (MSSA)	abscess around the VAD pump	topically	Clinical success: surgical site showed no local signs of infection at follow-up examination 9 months later	(Mulzer et al. 2020)
8 patients 13 - 66	m / f	Germany	multi-resistant Staphylococcus aureus, E. faecium, P. aeruginosa, K. pneumoniae and E. coli	infections after organ transplantation or cardiovascular implant	locally, orally or by inhalation	Clinical success: complete eradication in 7 of 8 patients without serious side effects	(Rubalskii et al 2020)
65	m	USA	Staphylococcus aureus (MSSA	LVAD device infection complicated by sternal osteomyelitis and bacteremia	intravenous	Clinical success: negative sternal wound cultures for MSSA at the end of therapy	(Schooley et al 2019)
77	m	USA	Pseudomonas aeruginosa	Prosthetic vascular graft infection with associated fistula	local (mediastinal fistula)	Clinical success: no signs of recurrence at 18 months	(Chan et al. 2018)
